# Supplementary material for: Visualizing enteric nervous system activity through dye-free dynamic full-field optical coherence tomography
Source: Commun Biol. 2023 Mar 2;6:236. doi: 10.1038/s42003-023-04593-9 (PMC9981581; doi:10.1038/s42003-023-04593-9)
Supplement: Supplementary file 3 — Supplementary Data. [file 42003_2023_4593_MOESM3_ESM.xlsx]

## Sheet: Figure 2j
			Extra-ganglionic
			Low Frequencies	Medium Frequencies	High Frequencies
	Mouse 1	Field 1	13.104	33.01	28.874		Mean intensity
	Mouse 1	Field 2	20.401	41.375	31.648
	Mouse 1	Field 3	36.974	42.089	35.532
	Mouse 1	Field 4	33.372	56.598	47.454
	Mouse 1	Field 5	19.857	44.89	36.965
	Mouse 2	Field 1	59.206	76.583	45.795
	Mouse 2	Field 2	69.55	100.025	56.83
	Mouse 2	Field 3	63.989	91.593	52.131
	Mouse 2	Field 4	27.604	38.677	17.72
	Mouse 2	Field 5	55.038	79.495	54.294
	Mouse 3	Field 1	66.303	107.673	45.956
	Mouse 3	Field 2	54.367	95.82	44.817
	Mouse 3	Field 3	51.773	90.244	50.659
	Mouse 3	Field 4	34.937	66.273	31.824
	Mouse 3	Field 5	34.117	67.481	25.438
			Intra-ganglionic
			Low Frequencies	Medium Frequencies	High Frequencies
	Mouse 1	Ganglion 1	41.551	89.297	75.942
	Mouse 1	Ganglion 2	54.928	109.308	91.403
	Mouse 1	Ganglion 3	55.106	108.252	103.501
	Mouse 1	Ganglion 4	60.915	121.592	107.349
	Mouse 1	Ganglion 5	51.509	103.549	86.016
	Mouse 2	Ganglion 1	44.962	83	63.998
	Mouse 2	Ganglion 2	68.411	127.393	114.746
	Mouse 2	Ganglion 3	53.236	92.439	80.375
	Mouse 2	Ganglion 4	52.441	96.224	75.248
	Mouse 2	Ganglion 5	62.378	109.4	83.974
	Mouse 3	Ganglion 1	66.773	136.412	114.649
	Mouse 3	Ganglion 2	72.54	144.534	122.281
	Mouse 3	Ganglion 3	75.705	149.8	127.913
	Mouse 3	Ganglion 4	66.649	134.005	112.376
	Mouse 3	Ganglion 5	59.784	122.69	106.732

## Sheet: Figure 3o
Center of class interval (mm2)	Number of Neuronal cells	Number of Glial cells
20	0	5		Number of events
30	0	14
40	0	36
50	3	27
60	13	16
70	32	19
80	42	4
90	51	4
100	37	0
110	21	0
120	13	0
130	5	0
140	1	0
150	1	0

## Sheet: Figure 3p
Hu+	S100+
72.312	70.806
113.741	74.572		Area in mm2
105.455	45.195
103.195	44.442
84.364	61.013
102.442	35.403
103.195	58.754
133.325	37.663
103.195	57.247
103.195	49.715
86.624	85.871
86.624	64.026
94.91	69.299
84.364	42.935
93.403	58.754
93.403	94.91
84.364	58
93.403	47.455
105.455	66.286
120.52
84.364	67.793
72.312	61.767
76.832	68.546
102.442	66.286
84.364
102.442	37.663
63.273	45.948
120.52	45.195
126.546	46.702
94.91	65.533
76.832	45.948
60.26	58
	22.598
87.377	17.325
98.676
106.208	71.559
84.364	73.819
70.806	58
88.13	67.793
70.806	34.65
68.546	47.455
	56.494
101.689	75.325
88.884	67.793
101.689	52.728
69.299	44.442
71.559	36.156
107.715	39.169
84.364
84.364	42.182
84.364	81.351
95.663	46.702
108.468	48.208
76.832	27.117
76.078	61.013
93.403	60.26
70.806
70.052	47.455
	58
100.936
86.624	82.104
106.962	24.857
85.871	80.598
80.598	85.871
91.897	66.286
106.208	48.208
72.312
87.377
91.897
112.234
77.585
77.585
104.702
66.286
71.559
90.39
73.819
67.039	42.935
	43.689
111.481	41.429
95.663	36.156
98.676	39.169
85.871	38.416
63.273	38.416
94.91	48.208
98.676	56.494
63.273
66.286	48.208
99.429	39.169
126.546	45.195
92.65	40.676
	58.754
152.157	36.909
107.715	36.156
86.624	34.65
96.416	41.429
81.351	45.195
82.858
	39.922
122.027	48.208
111.481	42.182
87.377	24.857
88.884	70.052
86.624	34.65
76.832	42.935
69.299	29.377
77.585	46.702
88.884	33.896
85.871	29.377
106.962
76.832	28.624
73.819	58
122.78	45.948
98.676	27.117
140.858	30.13
94.156
78.338	54.987
	41.429
84.364	43.689
104.702	43.689
70.806	47.455
127.299	34.65
116.001	38.416
93.403	41.429
55.741	54.234
83.611	66.286
97.923	22.598
56.494	41.429
63.273	38.416
51.974	27.117
74.572	39.922
104.702	48.961
99.429	66.286
100.182	66.286
94.156	40.676
87.377	92.65
61.013
54.987	67.793
86.624	51.974
79.091	34.65
	68.546
79.845	43.689
58.754	28.624
61.767	51.221
81.351	54.234
85.117	39.922
98.676	43.689
107.715
69.299
102.442
96.416
75.325
64.026
73.819
88.884
70.052
104.702
108.468
96.416
69.299
80.598
93.403
74.572
69.299
109.975
88.884
69.299
78.338
109.975
121.273
85.117
73.819
88.884
86.624
79.845
103.195
92.65
106.962
94.91
75.325
80.598
83.611
117.507
91.897
92.65
90.39
79.091
68.546
92.65
94.91
101.689
54.234
64.78
93.403
80.598
80.598
56.494
79.845
102.442
117.507
106.962
95.663
118.26
91.143
132.572
124.286
91.897
123.533
106.962
75.325
79.845
76.078
119.767
79.845
106.208
102.442
97.169
72.312
89.637
91.143
121.273
70.052
103.949
94.156
98.676
67.039
70.806

## Sheet: Figure 3q
Low Frequencies		Medium Frequencies		High Frequencies
Neuronal cells	Glial cells	Neuronal cells	Glial cells	Neuronal cells	Glial cells
123.385	130.894	227.469	228.787	208.208	211.574
108.603	116.778	232.589	226.616	232.483	211.293
136.421	96.383	245.179	203.217	243.179	154.9		Mean intensity
121.387	129.441	232.146	224.61	223.993	189.881
124.812	127.494	235.277	213.728	226.036	187.296
106.162	102.043	239.022	200.383	237.412	173.043
125.985	114.833	248.438	220.09	246.606	207.628
123.808	102.82	236.119	239.3	234.627	233.76
115.109	130.711	236.993	232.658	242.956	216.974
108.255	145.636	244.642	230.742	245.007	228.318
127.174	123.746	238.165	189.237	237.678	139.491
119.609	95.506	240.635	213.106	238.365	183.729
120.389	95.674	237.175	191.446	239.952	171.098
112.929	98.491	224.339	219.298	214.42	200.86
119.815	127.654	241.444	223.846	236.944	216.744
136.258	128.238	240.379	221.706	239.113	212.595
134.661	122.87	248.946	203.558	247.473	187.662
124.887	109.016	231.266	230.111	226.266	202.381
108.621	95.886	212.336	221.398	203.029	184.602
131.988		236.825		238.806
116.875	97.867	228.366	201.9	219.286	177.711
107.448	100.793	237.062	199.732	240.719	172.085
133.922	123.473	235.363	220.253	226.049	200.659
126.191	95.58	240.037	169.261	238.478	141.023
119.964		241.062		245.116
111.272	118.125	212.426	202.571	183.904	179.679
115.429	109.796	228.417	205.574	217.202	160.463
106.175	111.726	232.375	218.758	230.975	193.887
96.131	101.922	181.786	207.094	142.982	186.453
119.976	88.083	236.881	208.361	239.913	176.75
97.882	103.247	235.941	227.037	234.422	192.716
106.525	99.475	219.537	192.988	204.137	131.812
114.629	69.857	220.81	144.444	211.457	81.159
118.748	58.039	233.076	124.649	229.26	81.883
117.652		240.915		224.702
137.723	91.339	240.125	189.853	236.75	145.358
107.585	90.515	198.862	216.636	159.511	160.03
132.419	102.364	250.094	193.009	247.393	142.561
128.553	109.246	238.181	202.807	226.16	179.36
111.736	88.705	222.044	225.205	206.879	188.727
	92.938		195.516		141.688
103.101		207.554		190.331
110.709	134.98	222.937	233.72	215.772	213.52
119.45	131.59	222.137	224.459	220.115	190.541
100.535	107.25	212.623	204.833	194.763	175.017
121.071	101.048	239.714	214.565	239.869	222.194
114.397	82.897	223.659	196.08	202.317	177.471
93.824	120.492	165.191	227.115	124.267	220.426
88.19	121.169	217.19	235.247	181.095	212.74
107.352	133.2	218.273	227.8	188.909	210.733
107.515	121.957	216.265	239.348	195.561	236.783
75.875		190.976		170.089
77.829	99.4	158.854	227.916	123.577	212.032
	98.02		224.612		197.847
83.599	98.701	164.658	211.584	132.05	195.753
74.392	112.767	206.706	220.922	197.434	197.033
79.791	103.391	155.496	182.196	104.861	119.717
88.164	122.222	159.055	236.508	124.242	228.46
89.306	114.707	165.602	245.707	133.333	246.573
103.936	99.51	169.318	211.33	121	173.49
	121.733		224.9		200.667
103.796	118	218.549	232.814	203.981	219.629
101.014	100.475	211.878	212.847	201.892	199.034
99.276	86.875	213.491	231.646	192.397	224.625
106.898	78.5	219.983	200.442	204.254	201.846
111.896		219.583		214.096
107.069	105.825	215.431	209.053	203.078	194.018
120.283	91.552	209.37	196.414	174.359	157.172
110.107	72.691	234.039	165.291	220.961	126.418
90.034	92.75	226.525	209.771	219.568	179.708
85.465	89.538	178.702	180.346	136.018	152.75
80.113	101.333	203.204	192.961	170.549	185.373
139.51	101.333	207.412	192.961	170.471	185.373
102.306	76.656	213.684	154.297	191.612	108.234
110.209	79.427	193.325	181.813	152.104	184.4
90.321		199.885		175.969
97.294	113.875	198.759	191.188	179.578	149.328
105.472	95.712	224.944	181.885	217.648	147.462
104.817	107.55	203.577	170.767	171.933	140.883
	120.852		192		166.833
105.319	98.103	214.467	188.231	206.4	153.846
129.517	71.735	232.297	181.082	229.602	146.49
134.378	85.375	244.933	187.021	245.615	152.542
145.87	104.457	232.359	180.543	228.207	145.5
129.726	89.6	228.705	209.8	226.295	176.073
118	85	242.615	197.833	227.853	193.45
136.518		242.571		241.179
112.277	113.189	240.304	187.679	237.143	131.358
133.527	81.547	249.705	173.781	245.821	121.078
115.732	102.964	223.283	160.107	198.315	106.875
118.833	83.424	227.111	197.212	217.181	193.394
108.618	76.43	205.265	189.495	176.578	183.871
123.921	97.87	233.743	163.37	221.634	141.391
94.685	84.211	178.492	165.123	142.056	136.368
123.755	92	230.798	168.615	229.649	129.077
119.161	85.742	207.796	170.758	182.978	140.452
	73.6		159.311		149.111
107.724	97.154	214.649	162.256	193.358	107.487
112.252		233.122		205.383
99.183	73.947	206.69	180.211	190.345	114.342
122.605	87.299	236.219	160.818	236.254	105.662
123.467	93.803	237.028	152.705	231.766	120.508
127.09	107.083	241.525	156.306	240.672	124.444
134.035	57.7	237.823	131.85	228.546	107.85
89.062		205.885		198.448
102.845	108.055	208.828	217.712	182.388	193.973
107.934	110.018	221.311	204.636	200.959	179.236
129.893	113.155	233.302	190.207	217.591	171.414
136.825	109.224	229.029	237.172	222.019	223.448
105.087	87	230.146	216.048	224.631	190.651
102.058	100.174	235.791	208	227.849	167.478
111.193	101.784	230.705	216.706	216.545	193.706
121.947	89.164	244.905	182.145	241.589	149.127
115.908	110.764	236.85	203.486	235.192	190.514
128.276	128.511	229.5	212.273	209.592	161.227
140.539	136.533	221.382	223.567	195.584	205.867
	83.036		183.964		155.109
100.643	97.02	225.866	188.039	220.33	159.196
90.281	117.583	216.331	209.139	207.935	181.972
108.138	107.189	205.979	196.509	157.851	184.358
86.408	119.354	181.361	230.323	133.302	211.338
99.026	86.534	218.76	197.886	219.299	167.625
93.895	107.261	171.839	192.648	119.968	164.625
112.649	115.278	214.784	204.593	185.595	164.352
93.369	104.447	224.189	168.951	226.288	126.374
100.592		188.285		136.308
93.68	114.667	223.613	205.111	203.973	170.044
96.25	132.188	201.69	231.638	171.524	219.014
102.13	100.326	189.029	206.022	141.913	201.696
80.899	115.495	180.091	185.143	121.636	143.769
87.468	111.207	155.165	195.052	120.755	134.69
81.697	122.026	171.97	215.184	131.568	218.737
115.421	112.926	190.805	193.015	145.684	164.221
92.392	102.667	167.616	195.875	121.072	178.319
113.931	107.075	203.802	217.509	192.138	202.585
76.852	112.741	169.383	199.862	130.951	176.345
90.63		179.767		134.411
74.678		174.13		135.209
82.724		194.952		169.562
98.387		213.679		199.943
96.769		205.936		194.167
97.146		229		226.61
94.241		199.296		153.713
103.31		213.531		181.133
129.237		210.74		171.435
116.42		206.441		203.769
84.663		184.565		166.033
81.816		184.125		158.485
89.906		219.547		212.039
84.32		172.1		119.33
109.2		199.553		167.259
112.408		221.061		206.888
100.856		194.28		150.39
101.28		197.839		182.57
99.489		202.892		177.173
94.028		210.167		185.847
68.375		157.289		124.867
103.772		202.022		174.587
92.972		161.738		113.766
83.331		162.331		122.685
82.97		191.576		149.354
84.109		191.402		152.163
116.493		206.014		177.945
93.788		191.763		161.864
101.663		226.859		203.283
92.077		213.058		188.894
102.13		229.438		226.247
99.043		196.261		158.938
77.018		167.779		111.69
85.592		139.265		94.041
125.119		203.788		155.407
87.513		157.504		102.278
110.368		227.047		212.019
117.453		193.635		156.08
100.561		238.203		236.797
105.296		216.38		203.852
110.444		221.627		200.468
107.72		219.95		181.45
95.907		196.355		162.664
109.477		211.36		186.18
113.006		229.282		230.141
90.984		182.23		139.828
133.171		242.699		237.659
126.758		241.433		242.217
105.724		226.171		227.086
108.143		231.714		223.077
132.398		239.154		234.545
116.762		217.508		183.056
100.074		217.141		202.207
122.986		218.403		209.361
118.744		229.291		214
114.032		234.097		227.444
100.037		231.056		226.449
127.224		220.299		180.804
86.32		211.373		185.813
98.283		210.047		190.774
130.265		216.816		173.772
116.135		240.417		243.218
118.19		213.528		175.359
108.764		212.866		169.811
116.841		222.318		203.707
130.686		239.364		238.041
114.472		226.983		227.057
109.455		227.661		223.552
125.59		214.484		196.951
116.939		222.244		197.591
96.908		210.62		200.923
147.32		231.69		224.02
123.877		211.368		195.613
101.772		216.238		194.802
109.031		213.063		198.686
100.009		208.632		182.792
97.404		191.518		140.702
104.581		233.632		224.449
132.326		240.473		238.217
115.26		227.885		210.792
120.445		221.328		205.756
142.033		221.215		195.058
110.634		184.758		127.41
99.452		183.011		132.817
103.732		188.674		147.138
108.008		185.368		118.744
140.924		178.718		108.198
86.742		196.348		149.404
121.915		203.202		169.277

## Sheet: Figure 4b
		DMSO
		Low Frequencies	Medium Frequencies	High Frequencies
Mouse 1	Ganglion 1	96.4351	92.5112	93.757			Mean intensity
Mouse 1	Ganglion 2	48.5108	64.0184	59.9482
Mouse 1	Ganglion 3	94.1095	92.9669	88.1636
Mouse 1	Ganglion 4	102.646	84.9475	89.1699
Mouse 1	Ganglion 5	100.215	81.8211	87.03
Mouse 2	Ganglion 1	111.481	115.117	90.0519
Mouse 2	Ganglion 2	81.2234	94.7787	93.051
Mouse 2	Ganglion 3	63.1587	76.9557	80.15
Mouse 2	Ganglion 4	81.2829	81.7809	74.1165
Mouse 2	Ganglion 5	82.4455	77.4904	70.3331
Mouse 3	Ganglion 1	102.037	98.6249	93.9715
Mouse 3	Ganglion 2	92.1212	93.728	80.3158
Mouse 3	Ganglion 3	71.919	78.7761	82.557
Mouse 3	Ganglion 4	69.8896	81.6925	84.9375
Mouse 3	Ganglion 5	77.087	90.7248	98.3551
Mouse 4	Ganglion 1	60.3471	79.7746	103.483
Mouse 4	Ganglion 2	69.543	85.7332	96.4455
Mouse 4	Ganglion 3	52.5331	68.5369	77.7633
Mouse 4	Ganglion 4	76.5567	76.7644	71.1366
Mouse 4	Ganglion 5	67.8862	82.2876	88.0558
		Veratridin
		Low Frequencies	Medium Frequencies	High Frequencies
Mouse 1	Ganglion 1	75.8087	91.5389	101.753
Mouse 1	Ganglion 2	64.3848	81.8539	89.7088
Mouse 1	Ganglion 3	125.551	112.697	107.809
Mouse 1	Ganglion 4	171.031	118.92	95.5865
Mouse 1	Ganglion 5	77.1703	91.8773	99.3105
Mouse 2	Ganglion 1	69.2526	95.5386	115.217
Mouse 2	Ganglion 2	65.7465	101.131	151.802
Mouse 2	Ganglion 3	57.4609	96.154	154.782
Mouse 2	Ganglion 4	97.7282	102.028	110.807
Mouse 2	Ganglion 5	58.8561	94.7742	111.045
Mouse 3	Ganglion 1	52.7908	77.8379	97.7296
Mouse 3	Ganglion 2	56.5154	82.8483	93.7702
Mouse 3	Ganglion 3	57.3532	88.0976	102.028
Mouse 3	Ganglion 4	41.0712	82.5362	108.106
Mouse 3	Ganglion 5	54.7158	94.3539	125.464
Mouse 4	Ganglion 1	67.5183	98.8961	115.845
Mouse 4	Ganglion 2	68.6799	99.4827	119.267
Mouse 4	Ganglion 3	72.0288	96.959	124.903
Mouse 4	Ganglion 4	61.3599	96.2202	112.413
Mouse 4	Ganglion 5	57.194	100.862	136.423

## Sheet: Figure 4c
			DMSO
			Low Frequencies	Medium Frequencies	High Frequencies
	Mouse 1	Ganglion 1	78.8524	80.6939	72.9227
	Mouse 1	Ganglion 2	60.1166	72.9107	67.3045		Mean intensity
	Mouse 1	Ganglion 3	65.9211	65.9701	60.3747
	Mouse 1	Ganglion 4	75.4978	77.3718	75.3973
	Mouse 1	Ganglion 5	96.4298	86.7553	87.6182
	Mouse 2	Ganglion 1	92.4317	100.95	94.5
	Mouse 2	Ganglion 2	93.8076	105.375	110.522
	Mouse 2	Ganglion 3	85.5055	90.8088	86.968
	Mouse 2	Ganglion 4	83.5148	86.1429	79.9549
	Mouse 2	Ganglion 5	87.7523	91.7758	81.7346
	Mouse 3	Ganglion 1	95.3024	100.336	91.5391
	Mouse 3	Ganglion 2	84.9591	91.8606	85.7444
	Mouse 3	Ganglion 3	84.8203	94.8386	98.0229
	Mouse 3	Ganglion 4	86.3517	98.3132	102.307
	Mouse 3	Ganglion 5	78.7868	88.3636	89.6583
	Mouse 4	Ganglion 1	80.556	89.3111	92.8881
	Mouse 4	Ganglion 2	90.2656	111.861	148.673
	Mouse 4	Ganglion 3	77.8942	92.8358	95.6539
			Veratridin
			Low Frequencies	Medium Frequencies	High Frequencies
	Mouse 1	Ganglion 1	87.6033	96.5956	94.7261
	Mouse 1	Ganglion 2	72.9065	96.5414	103.056
	Mouse 1	Ganglion 3	130.612	119.758	117.486
	Mouse 1	Ganglion 4	143.524	136.235	135.242
	Mouse 1	Ganglion 5	76.5026	87.7251	90.7621
	Mouse 2	Ganglion 1	85.1016	110.788	133.994
	Mouse 2	Ganglion 2	78.704	114.586	156.915
	Mouse 2	Ganglion 3	72.121	98.1171	121.74
	Mouse 2	Ganglion 4	103.554	117.782	131.846
	Mouse 2	Ganglion 5	73.4793	95.0626	105.698
	Mouse 3	Ganglion 1	77.3672	95.0412	102.288
	Mouse 3	Ganglion 2	75.5407	103.993	114.879
	Mouse 3	Ganglion 3	70.8949	108.424	129.84
	Mouse 3	Ganglion 4	64.1374	98.8656	115.447
	Mouse 3	Ganglion 5	53.0828	77.1552	82.3133
	Mouse 4	Ganglion 1	80.8336	87.1797	90.7038
	Mouse 4	Ganglion 2	83.9932	98.5692	104.056
	Mouse 4	Ganglion 3	85.8313	102.904	115.761
	Mouse 4	Ganglion 4	86.6344	102.103	108.716
	Mouse 4	Ganglion 5	92.6344	116.934	139.425

## Sheet: Figure 4d
		DMSO
		Low Frequencies	Medium Frequencies	High Frequencies
Mouse 1	Ganglion 1	77.9379	79.9466	72.3121		Mean intensity
Mouse 1	Ganglion 2	60.1516	73.4263	68.1576
Mouse 1	Ganglion 3	67.1658	67.0831	60.1447
Mouse 1	Ganglion 4	75.3179	78.685	77.8596
Mouse 1	Ganglion 5	92.3226	84.8379	84.7779
Mouse 2	Ganglion 1	92.7127	99.1292	93.0985
Mouse 2	Ganglion 2	91.8874	103.078	108.101
Mouse 2	Ganglion 3	83.7099	89.7617	85.5983
Mouse 2	Ganglion 4	81.0452	84.062	76.8608
Mouse 2	Ganglion 5	86.6388	90.5616	81.413
Mouse 3	Ganglion 1	91.9183	97.3973	88.9625
Mouse 3	Ganglion 2	84.9612	90.9349	84.0372
Mouse 3	Ganglion 3	83.301	94.5296	95.661
Mouse 3	Ganglion 4	86.1987	97.8002	101.292
Mouse 3	Ganglion 5	77.4431	86.6314	88.5854
Mouse 4	Ganglion 1	80.018	89.4446	91.6788
Mouse 4	Ganglion 2	93.7759	114.9	151.657
Mouse 4	Ganglion 3	70.2006	81.8909	82.8235
		Veratridin
		Low Frequencies	Medium Frequencies	High Frequencies
Mouse 1	Ganglion 1	87.556	95.1164	93.3279
Mouse 1	Ganglion 2	73.848	97.821	105.154
Mouse 1	Ganglion 3	127.689	117.406	115.201
Mouse 1	Ganglion 4	144.612	135.241	133.058
Mouse 1	Ganglion 5	77.4614	89.0548	92.3417
Mouse 2	Ganglion 1	86.9288	112.719	138.838
Mouse 2	Ganglion 2	77.9127	113.774	154.387
Mouse 2	Ganglion 3	73.9537	99.6964	120.881
Mouse 2	Ganglion 4	104.259	120.021	134.699
Mouse 2	Ganglion 5	79.0062	97.7676	104.019
Mouse 3	Ganglion 1	77.4829	98.3619	106.979
Mouse 3	Ganglion 2	78.3807	107.5	118.631
Mouse 3	Ganglion 3	72.0447	110.128	131.795
Mouse 3	Ganglion 4	67.8202	106.146	124.185
Mouse 3	Ganglion 5	57.1688	84.5801	91.6288
Mouse 4	Ganglion 1	75.5358	78.7903	80.4156
Mouse 4	Ganglion 2	83.416	96.9757	100.886
Mouse 4	Ganglion 3	85.4356	103.046	115.613
Mouse 4	Ganglion 4	84.9792	99.8693	105.627
Mouse 4	Ganglion 5	95.807	113.448	134.271

## Sheet: Figure 4e
		DMSO
		Low Frequencies	Medium Frequencies	High Frequencies
Mouse 1	Ganglion 1	81.1387	82.5623	74.4492		Mean intensity
Mouse 1	Ganglion 2	59.9063	69.8177	62.1861
Mouse 1	Ganglion 3	60.6933	61.2957	61.3407
Mouse 1	Ganglion 4	75.7843	75.2805	71.4759
Mouse 1	Ganglion 5	116.018	95.8998	101.164
Mouse 2	Ganglion 1	92.0918	103.151	96.1947
Mouse 2	Ganglion 2	98.32	110.773	116.21
Mouse 2	Ganglion 3	91.6107	94.3691	91.6251
Mouse 2	Ganglion 4	93.3936	94.4665	92.3311
Mouse 2	Ganglion 5	89.4653	93.6437	82.2294
Mouse 3	Ganglion 1	107.608	97.3973	100.909
Mouse 3	Ganglion 2	84.9612	97.5469	96.2316
Mouse 3	Ganglion 3	95.4551	97.002	114.557
Mouse 3	Ganglion 4	87.5196	102.231	110.053
Mouse 3	Ganglion 5	81.8101	92.2609	92.0722
Mouse 4	Ganglion 1	81.0939	89.1775	94.0973
Mouse 4	Ganglion 2	82.0746	104.769	141.709
Mouse 4	Ganglion 3	89.9153	109.937	115.701
		Veratridin
		Low Frequencies	Medium Frequencies	High Frequencies
Mouse 1	Ganglion 1	88.0763	111.387	108.709
Mouse 1	Ganglion 2	67.8846	89.7171	91.8695
Mouse 1	Ganglion 3	135.874	123.993	121.599
Mouse 1	Ganglion 4	113.064	164.067	196.377
Mouse 1	Ganglion 5	77.4614	70.1068	69.8326
Mouse 2	Ganglion 1	76.7485	101.96	111.849
Mouse 2	Ganglion 2	83.4517	119.457	172.077
Mouse 2	Ganglion 3	63.9657	91.0893	125.566
Mouse 2	Ganglion 4	104.259	120.021	125.7
Mouse 2	Ganglion 5	64.1626	90.5026	108.529
Mouse 3	Ganglion 1	77.0447	85.7904	89.2195
Mouse 3	Ganglion 2	66.7841	93.1793	103.311
Mouse 3	Ganglion 3	67.5028	103.394	124.072
Mouse 3	Ganglion 4	58.2449	87.2176	101.466
Mouse 3	Ganglion 5	44.5217	61.5981	62.7949
Mouse 4	Ganglion 1	87.3778	97.5432	103.413
Mouse 4	Ganglion 2	86.0983	104.381	115.619
Mouse 4	Ganglion 3	88.2452	102.035	116.663
Mouse 4	Ganglion 4	98.4967	118.112	130.858
Mouse 4	Ganglion 5	81.3861	129.292	157.697

## Sheet: Figure 5b
		Krebs
		Low Frequencies	Medium Frequencies	High Frequencies
Mouse 1	Ganglion 1	125.879	103.952	107.959		Mean intensity
Mouse 1	Ganglion 2	96.3443	86.7979	86.5354
Mouse 1	Ganglion 3	97.7044	94.4472	92.9952
Mouse 1	Ganglion 4	89.29	82.2521	81.5778
Mouse 1	Ganglion 5	94.0166	82.6247	82.7241
Mouse 2	Ganglion 1	99.9778	82.1	73.8664
Mouse 2	Ganglion 2	84.235	68.3224	58.4168
Mouse 2	Ganglion 3	107.698	87.105	78.7123
Mouse 2	Ganglion 4	98.4916	86.6645	80.2879
Mouse 2	Ganglion 5	96.7905	83.0932	73.3751
Mouse 3	Ganglion 1	110.984	90.4613	79.4556
Mouse 3	Ganglion 2	102.869	88.9763	77.0578
Mouse 3	Ganglion 3	103.293	85.0174	74.8352
Mouse 3	Ganglion 4	119.945	104.213	97.9142
Mouse 3	Ganglion 5	125.841	109.812	102.337
		Tetrodotoxin
		Low Frequencies	Medium Frequencies	High Frequencies
Mouse 1	Ganglion 1	49.7907	61.6354	60.7103
Mouse 1	Ganglion 2	51.5593	65.2169	56.8822
Mouse 1	Ganglion 3	40.237	52.9956	56.3085
Mouse 1	Ganglion 4	55.7472	58.8971	71.0887
Mouse 1	Ganglion 5	55.5575	59.3603	64.0998
Mouse 2	Ganglion 1	137.694	104.058	105.828
Mouse 2	Ganglion 2	83.7135	90.6002	78.8327
Mouse 2	Ganglion 3	158.475	120.675	121.694
Mouse 2	Ganglion 4	80.1325	93.1105	102.489
Mouse 2	Ganglion 5	94.7014	92.4995	87.5798
Mouse 3	Ganglion 1	124.205	102.322	74.712
Mouse 3	Ganglion 2	97.3153	94.6396	100.988
Mouse 3	Ganglion 3	79.9793	88.8743	100.988
Mouse 3	Ganglion 4	99.2873	92.3935	84.8352
Mouse 3	Ganglion 5	72.8747	93.8885	77.5425
Mouse 4	Ganglion 1	87.0768	77.7523	55.7081
Mouse 4	Ganglion 2	95.7814	80.8259	70.9304
Mouse 4	Ganglion 3	86.0513	69.5428	54.5821
Mouse 4	Ganglion 4	80.2122	75.6231	66.8017
Mouse 4	Ganglion 5	62.0141	67.0371	55.6678
Mouse 5	Ganglion 1	102.399	82.3056	63.3685
Mouse 5	Ganglion 2	63.7217	75.2562	63.9195
Mouse 5	Ganglion 3	94.2903	85.3007	71.4108
Mouse 5	Ganglion 4	101.486	101.579	96.1014
Mouse 5	Ganglion 5	69.4041	84.0202	81.7096

## Sheet: Figure 5c
			Krebs
			Low Frequencies	Medium Frequencies	High Frequencies
	Mouse 1	Ganglion 1	78.3948	76.0914	66.8704		Mean intensity
	Mouse 1	Ganglion 2	69.4899	70.72	63.6177
	Mouse 1	Ganglion 3	82.3261	86.4665	69.6684
	Mouse 1	Ganglion 4	82.046	82.9128	76.4925
	Mouse 1	Ganglion 5	65.235	64.3156	52.0524
	Mouse 2	Ganglion 1	64.6623	62.4995	60.4085
	Mouse 2	Ganglion 2	61.5107	64.2625	60.0995
	Mouse 2	Ganglion 3	68.1073	69.0912	66.013
	Mouse 2	Ganglion 4	54.0784	51.1488	43.5519
	Mouse 2	Ganglion 5	66.4082	71.1338	69.7399
	Mouse 3	Ganglion 1	64.8695	60.978	51.881
	Mouse 3	Ganglion 2	62.9853	49.3542	40.4038
	Mouse 3	Ganglion 3	80.2695	56.9219	46.1112
	Mouse 3	Ganglion 4	64.081	58.078	46.6532
	Mouse 3	Ganglion 5	83.9244	75.1522	68.657
			Tetrodotoxin
			Low Frequencies	Medium Frequencies	High Frequencies
	Mouse 1	Ganglion 1	49.327	56.0626	47.3909
	Mouse 1	Ganglion 2	46.4749	52.4242	48.1051
	Mouse 1	Ganglion 3	50.962	50.0988	52.0873
	Mouse 1	Ganglion 4	52.9023	52.0758	48.7679
	Mouse 1	Ganglion 5	50.8551	49.0942	47.5174
	Mouse 2	Ganglion 1	84.5729	71.6937	73.9841
	Mouse 2	Ganglion 2	68.5846	70.4642	64.5816
	Mouse 2	Ganglion 3	86.7075	83.1697	86.188
	Mouse 2	Ganglion 4	85.8035	83.2709	77.3884
	Mouse 2	Ganglion 5	83.4053	82.0383	75.0068
	Mouse 3	Ganglion 1	83.0798	75.568	71.0838
	Mouse 3	Ganglion 2	86.8737	85.135	90.0812
	Mouse 3	Ganglion 3	77.3169	83.8483	82.5244
	Mouse 3	Ganglion 4	67.6775	68.0035	63.8033
	Mouse 3	Ganglion 5	71.771	80.3117	72.2656
	Mouse 4	Ganglion 1	76.7518	67.7179	51.0241
	Mouse 4	Ganglion 2	64.4689	61.8154	52.525
	Mouse 4	Ganglion 3	56.9616	51.3397	39.9157
	Mouse 4	Ganglion 4	64.8584	64.6305	55.2782
	Mouse 4	Ganglion 5	62.3751	60.5592	46.9303
	Mouse 5	Ganglion 1	80.169	73.887	62.0843
	Mouse 5	Ganglion 2	65.0214	60.2964	41.5191
	Mouse 5	Ganglion 3	66.7477	61.032	51.043
	Mouse 5	Ganglion 4	76.0622	77.5767	71.0854
	Mouse 5	Ganglion 5	73.4704	70.4176	64.2384

[truncated: 6 more sheets: Figure 6b, Figure 6c, Supplementary figure 1b, Supplementary figure 1c, Supplementary figure 2b, Supplementary figure 2c]
